# Supplementary material for: An Efficient Marker Gene Excision Strategy Based on CRISPR/Cas9-Mediated Homology-Directed Repair in Rice
Source: Int J Mol Sci. 2022 Jan 29;23(3):1588. doi: 10.3390/ijms23031588 (PMC8835944; doi:10.3390/ijms23031588)
Supplement: Supplementary file 1 [file ijms-23-01588-s001.zip]

Archive with 1 entries (1 files):
- ijms-1554885-supplementary.pdf
